# Supplementary material for: Differential Features of Cholecystokinin-Releasing Peptides Derived from Food Proteins: Peptide Length, Amino Acid Composition and Primary Structure; Analysis of Currently Identified Peptide Sequences
Source: Int J Mol Sci. 2025 Nov 15;26(22):11065. doi: 10.3390/ijms262211065 (PMC12652576; doi:10.3390/ijms262211065)
Supplement: Supplementary file 1 [file ijms-26-11065-s001.zip]

Archive with 1 entries (1 files):
- ijms-3945033-supplementary.xlsx
