# Supplementary material for: Differential Features of Cholecystokinin-Releasing Peptides Derived from Food Proteins: Peptide Length, Amino Acid Composition and Primary Structure; Analysis of Currently Identified Peptide Sequences
Source: Int J Mol Sci. 2025 Nov 15;26(22):11065. doi: 10.3390/ijms262211065 (PMC12652576; doi:10.3390/ijms262211065)
Supplement: Supplementary file 1 [file ijms-26-11065-s001.zip › ijms-3945033-supplementary.xlsx]

## Sheet: Vol Hydrop 1
	volume		hudrophilicity				V	L	L	P	D				L	G	V	D	E
A	-2.9		-1.03
R	2.41		1.31				D	L	V	D	K				E	V	L	S	Q
N	-0.68		0.79
D	-0.92		1.23				Q	F	D	L	D	D			P	E	E	H	P	T
C	-1.89		0.15
Q	0.36		1.09				V	P	G	E	I	V	E		F	F	E	G	P	R
E	0.16		1.28
G	-4.04		0.01				V	L	D	T	D	Y	K		V	A	P	E	E	H	P	T
H	0.83		1.15
I	0.51		-1.32												D	V	S	G	G	Y	D	E
L	0.52		-1.4
K	0.92		1.23						Volume active							volume inactive
M	0.92		-1.42
F	2.22		-1.47				-0.65	0.52	0.52	-1.25	-0.92				0.52	-4.04	-0.65	-0.92	0.16
P	-1.25		-0.64
S	-2.36		0.38				-0.92	0.52	-0.65	-0.92	0.92				0.16	-0.65	0.52	-2.36	0.36
T	-1.19		0.28
W	4.28		-0.18				0.36	2.22	-0.92	0.52	-0.92	-0.92			-1.25	0.16	0.16	0.83	-1.25	-1.19
Y	2.75		-0.18
V	-0.65		-1.27				-0.65	-1.25	-4.04	0.16	0.51	-0.65	0.16		2.22	2.22	0.16	-4.04	-1.25	2.41
							-0.65	0.52	-0.92	-1.19	-0.92	2.75	0.92		-0.65	-2.9	-1.25	0.16	0.16	0.83	-1.25	-1.19
															-0.92	-0.65	-2.36	-4.04	-4.04	2.75	-0.92	0.16
													hydrophilicity
							-1.27	-1.4	-1.4	-0.64	1.23				-1.4	0.01	-1.27	1.23	1.28
							1.23	-1.4	-1.27	1.23	1.23				1.28	-1.27	-1.4	0.38	1.09
							1.09	-1.47	1.23	-1.4	1.23	1.23			-0.64	1.28	1.28	1.15	-0.64	0.28
							-1.27	-0.64	0.01	1.28	-1.32	-1.27	1.28		-1.47	-1.47	1.28	0.01	-0.64	1.31
							-1.27	-1.4	1.23	0.28	1.23	-0.18	1.23		-1.27	-1.03	-0.64	1.28	1.28	1.15	-0.64	0.28
															1.23	-1.27	0.38	0.01	0.01	-0.18	1.23	1.28
	volume		hudrophilicity
A	-2.9		-1.03				S	R	Y	P	S				K	Y	L	G	L
R	2.41		1.31
N	-0.68		0.79				R	Y	I	V	P	L			R	G	C	R	L
D	-0.92		1.23
C	-1.89		0.15				W	I	R	G	C	R	L		L	L	M	M	K
Q	0.36		1.09
E	0.16		1.28				Y	R	L	V	P	L			K	A	H	G	G	V
G	-4.04		0.01
H	0.83		1.15												I	P	A	V	F	K
I	0.51		-1.32
L	0.52		-1.4												Y	P	W	Q	R	F
K	0.92		1.23
M	0.92		-1.42												F	R	T	A	T	G	A	V
F	2.22		-1.47
P	-1.25		-0.64
S	-2.36		0.38
T	-1.19		0.28									volume
W	4.28		-0.18
Y	2.75		-0.18			-2.36	2.41	2.75	-1.25	-2.36				0.92	2.75	0.52	-4.04	0.52
V	-0.65		-1.27
						2.41	2.75	0.51	-0.65	-1.25	0.52			2.41	-4.04	-1.89	2.41	0.52
						4.28	0.51	2.41	-4.04	-1.89	2.41	0.52		0.52	0.52	0.92	0.92	0.92
						2.75	2.41	0.52	-0.65	-1.25	0.52			0.92	-2.9	0.83	-4.04	-4.04	-0.65
														0.51	-1.25	-2.9	-0.65	2.22	0.92
														2.75	-1.25	4.28	0.36	2.41	2.22
														2.22	2.41	-1.19	-2.9	-1.19	-4.04	-2.9	-0.65
											hydrophilicity
						0.38	1.31	-0.18	-0.64	0.38				1.23	-0.18	-1.4	0.01	-1.4
						1.31	-0.18	-1.32	-1.27	-0.64	-1.4			1.31	0.01	0.15	1.31	-1.4
						-0.18	-1.32	1.31	0.01	0.15	1.31	-1.4		-1.4	-1.4	-1.42	-1.42	1.23
						-0.18	1.31	-1.4	-1.27	-0.64	-1.4			1.23	-1.03	1.15	0.01	0.01	-1.27
														-1.32	-0.64	-1.03	-1.27	-1.47	1.23
														-0.18	-0.64	-0.18	1.09	1.31	-1.47
														-1.47	1.31	0.28	-1.03	0.28	0.01	-1.03	-1.27

## Sheet: Vol hydrop 2
	Barley and Goodacre
	volume		hudrophilicity					P	H	L	M	A						I	F	Q	P	H	A
A	-2.9		-1.03					P	S	L	V	H						H	I	H	V	N	G	A
R	2.41		1.31
N	-0.68		0.79					A	L	P	M	H						L	S	Q	P	F	H	V
D	-0.92		1.23
C	-1.89		0.15					V	F	L	Q	P	H					R	A	D	H	P	F	L
Q	0.36		1.09
E	0.16		1.28					D	R	V	Y	I	H	P	F			F	L	Q	P	H	Q	I	A
G	-4.04		0.01
H	0.83		1.15					S	F	H	F	P	I
I	0.51		-1.32
L	0.52		-1.4					1	2	3	4	5	6	7	8			1	2	3	4	5	6	7	8
K	0.92		1.23					-1.25	0.83	0.52	0.92	-2.9						0.51	2.22	0.36	-1.25	0.83	-2.9
M	0.92		-1.42
F	2.22		-1.47					-1.25	-2.36	0.52	-0.65	0.83						0.83	0.51	0.83	-0.65	-0.68	-4.04	-2.9
P	-1.25		-0.64
S	-2.36		0.38					-2.9	0.52	-1.25	0.92	0.83						0.52	-2.36	0.36	-1.25	2.22	0.83	-0.65
T	-1.19		0.28
W	4.28		-0.18					-0.65	2.22	0.52	0.36	-1.25	0.83					2.41	-2.9	-0.92	0.83	-1.25	2.22	0.52
Y	2.75		-0.18
V	-0.65		-1.27					-0.92	2.41	-0.65	2.75	0.51	0.83	-1.25	2.22			2.22	0.52	0.36	-1.25	0.83	0.36	0.51	-2.9
								-2.36	2.22	0.83	2.22	-1.25	0.51
								P	H	L	M	A						I	F	Q	P	H	A
	volume		hudrophilicity
								P	S	L	V	H						H	I	H	V	N	G	A
A	-2.9		-1.03
R	2.41		1.31					A	L	P	M	H						L	S	Q	P	F	H	V
N	-0.68		0.79
D	-0.92		1.23					V	F	L	Q	P	H					R	A	D	H	P	F	L
C	-1.89		0.15
Q	0.36		1.09					D	R	V	Y	I	H	P	F			F	L	Q	P	H	Q	I	A
E	0.16		1.28
G	-4.04		0.01					S	F	H	F	P	I
H	0.83		1.15
I	0.51		-1.32					1	2	3	4	5	6	7	8			1	2	3	4	5	6	7	8
L	0.52		-1.4					-0.64	1.15	-1.4	-1.42	-1.03						-1.32	-1.47	1.09	-0.64	1.15	-1.03
K	0.92		1.23
M	0.92		-1.42					-0.64	0.38	-1.4	-1.27	1.15						1.15	-1.32	1.15	-1.27	0.79	0.01	-1.03
F	2.22		-1.47
P	-1.25		-0.64					-1.03	-1.4	-0.64	-1.42	1.15						-1.4	0.38	1.09	-0.64	-1.47	1.15	-1.27
S	-2.36		0.38
T	-1.19		0.28					-1.27	-1.47	-1.4	1.09	-0.64	1.15					1.31	-1.03	1.23	1.15	-0.64	-1.47	-1.4
W	4.28		-0.18
Y	2.75		-0.18					1.23	1.31	-1.27	-0.18	-1.32	1.15	-0.64	-1.47			-1.47	-1.4	1.09	-0.64	1.15	1.09	-1.32	-1.03
V	-0.65		-1.27
								0.38	-1.47	1.15	-1.47	-0.64	-1.32
	volume		hudrophilicity
					A	A	M	P	L	W					P	F	G	V	G	T
A	-2.9		-1.03
R	2.41		1.31		I	P	P	L	F	P					Q	I	I	Q	I	P
N	-0.68		0.79
D	-0.92		1.23		V	V	T	G	V	G	G	Q			E	A	P	L	N	P	K
C	-1.89		0.15
Q	0.36		1.09		R	Y	L	G	Y	L	E				D	S	K	P	G	S	L
E	0.16		1.28
G	-4.04		0.01		P	A	F	K	E	E	H	L			P	Q	G	F	A	V	V
H	0.83		1.15
I	0.51		-1.32		R	V	T	V	Q	P	D	S			L	I	V	T	Q	T	M
L	0.52		-1.4
K	0.92		1.23		I	L	D	K	V						V	Q	V	Q	I	P	F
M	0.92		-1.42
F	2.22		-1.47					volume active									volume inactive
P	-1.25		-0.64
S	-2.36		0.38		1	2	3	4	5	6	7	8			1	2	3	4	5	6	7	8
T	-1.19		0.28		-2.9	-2.9	0.92	-1.25	0.52	4.28					-1.25	2.22	-4.04	-0.65	-4.04	-1.19
W	4.28		-0.18
Y	2.75		-0.18		0.51	-1.25	-1.25	0.52	2.22	-1.25					0.36	0.51	0.51	0.36	0.51	-1.25
V	-0.65		-1.27
					-0.65	-0.65	-1.19	-4.04	-0.65	-4.04	-4.04	0.36			0.16	-2.9	-1.25	0.52	-0.68	-1.25	0.92
					2.41	2.75	0.52	-4.04	2.75	0.52	0.16				-0.92	-2.36	0.92	-1.25	-4.04	-2.36	0.52
					-1.25	-2.9	2.22	0.92	0.16	0.16	0.83	0.52			-1.25	0.36	-4.04	2.22	-2.9	-0.65	-0.65
					2.41	-0.65	-1.19	-0.65	0.36	-1.25	-0.92	-2.36			0.52	0.51	-0.65	-1.19	0.36	-1.19	0.92
					0.51	0.52	-0.92	0.92	-0.65						-0.65	0.36	-0.65	0.36	0.51	-1.25	2.22
	volume		hudrophilicity		A	A	M	P	L	W					P	F	G	V	G	T
A	-2.9		-1.03
R	2.41		1.31		I	P	P	L	F	P					Q	I	I	Q	I	P
N	-0.68		0.79
D	-0.92		1.23		V	V	T	G	V	G	G	Q			E	A	P	L	N	P	K
C	-1.89		0.15
Q	0.36		1.09		R	Y	L	G	Y	L	E				D	S	K	P	G	S	L
E	0.16		1.28
G	-4.04		0.01		P	A	F	K	E	E	H	L			P	Q	G	F	A	V	V
H	0.83		1.15
I	0.51		-1.32		R	V	T	V	Q	P	D	S			L	I	V	T	Q	T	M
L	0.52		-1.4
K	0.92		1.23		I	L	D	K	V						V	Q	V	Q	I	P	F
M	0.92		-1.42
F	2.22		-1.47					hydrophilicity active									hydrophilicity inactive
P	-1.25		-0.64
S	-2.36		0.38		1	2	3	4	5	6	7	8			1	2	3	4	5	6	7	8
T	-1.19		0.28		-1.03	-1.03	-1.42	-0.64	-1.4	-0.18					-0.64	-1.47	0.01	-1.27	0.01	0.28
W	4.28		-0.18
Y	2.75		-0.18		-1.32	-0.64	-0.64	-1.4	-1.47	-0.64					1.09	-1.32	-1.32	1.09	-1.32	-0.64
V	-0.65		-1.27
					-1.27	-1.27	0.28	0.01	-1.27	0.01	0.01	1.09			1.28	-1.03	-0.64	-1.4	0.79	-0.64	1.23
					1.31	-0.18	-1.4	0.01	-0.18	-1.4	1.28				1.23	0.38	1.23	-0.64	0.01	0.38	-1.4
					-0.64	-1.03	-1.47	1.23	1.28	1.28	1.15	-1.4			-0.64	1.09	0.01	-1.47	-1.03	-1.27	-1.27
					1.31	-1.27	0.28	-1.27	1.09	-0.64	1.23	0.38			-1.4	-1.32	-1.27	0.28	1.09	0.28	-1.42
					-1.32	-1.4	1.23	1.23	-1.27						-1.27	1.09	-1.27	1.09	-1.32	-0.64	-1.47

## Sheet: ISA ECI 1
										Active									Inactive
	ISA	ECI		ISA	ECI
A	62.9	0.05		62.9	0.05			P	H	L	M	A						I	F	Q	P	H	A
R	52.98	1.69		52.98	1.69
N	17.87	0.31		17.87	0.31			P	S	L	V	H						H	I	H	V	N	G	A
D	18.46	1.25		18.46	1.25
C	78.51	0.15		78.51	0.15			A	L	P	M	H						L	S	Q	P	F	H	V
Q	19.53	1.36		19.53	1.36
E	30.19	1.31		30.19	1.31			V	F	L	Q	P	H					R	A	D	H	P	F	L
G	19.93	0.02		19.93	0.02
H	87.38	0.56		87.38	0.56			D	R	V	Y	I	H	P	F			F	L	Q	P	H	Q	I	A
I	149.77	0.09		149.77	0.09
L	154.35	0.1		154.35	0.1			S	F	H	F	P	I
K	102.78	0.53		102.78	0.53
M	132.22	0.34		132.22	0.34			1	2	3	4	5	6	7	8			1	2	3	4	5	6	7	8
F	189.42	0.14		189.42	0.14			122.35	87.38	154.35	132.22	62.9						149.77	189.42	19.53	122.35	87.38	62.9
P	122.35	0.16		122.35	0.16
S	19.75	0.56		19.75	0.56			122.35	19.75	154.35	120.91	87.38						87.38	149.77	87.38	120.91	17.87	19.93	62.9
T	59.44	0.65		59.44	0.65
W	179.16	1.08		179.16	1.08			62.9	154.35	122.35	132.22	87.38						154.35	19.75	19.53	122.35	189.42	87.38	120.91
Y	132.16	0.72		132.16	0.72
V	120.91	0.07		120.91	0.07			120.91	189.42	154.35	19.53	122.35	87.38					52.98	62.9	18.46	87.38	122.35	189.42	154.35
	unit 20	unit 0,2						18.46	52.98	120.91	132.16	149.77	87.38	122.35	189.42			189.42	154.35	19.53	122.35	87.38	19.53	149.77	62.9
								19.75	189.42	87.38	189.42	122.35	149.77
	ISA	ECI		ISA	ECI
A	62.9	0.05		62.9	0.05			P	H	L	M	A						I	F	Q	P	H	A
R	52.98	1.69		52.98	1.69
N	17.87	0.31		17.87	0.31			P	S	L	V	H						H	I	H	V	N	G	A
D	18.46	1.25		18.46	1.25
C	78.51	0.15		78.51	0.15			A	L	P	M	H						L	S	Q	P	F	H	V
Q	19.53	1.36		19.53	1.36
E	30.19	1.31		30.19	1.31			V	F	L	Q	P	H					R	A	D	H	P	F	L
G	19.93	0.02		19.93	0.02
H	87.38	0.56		87.38	0.56			D	R	V	Y	I	H	P	F			F	L	Q	P	H	Q	I	A
I	149.77	0.09		149.77	0.09
L	154.35	0.1		154.35	0.1			S	F	H	F	P	I
K	102.78	0.53		102.78	0.53
M	132.22	0.34		132.22	0.34			1	2	3	4	5	6	7	8			1	2	3	4	5	6	7	8
F	189.42	0.14		189.42	0.14			0.16	0.56	0.1	0.34	0.05						0.09	0.14	1.36	0.16	0.56	0.05
P	122.35	0.16		122.35	0.16
S	19.75	0.56		19.75	0.56			0.16	0.56	0.1	0.07	0.56						0.56	0.09	0.56	0.07	0.31	0.02	0.05
T	59.44	0.65		59.44	0.65
W	179.16	1.08		179.16	1.08			0.05	0.1	0.16	0.34	0.56						0.1	0.56	1.36	0.16	0.14	0.56	0.07
Y	132.16	0.72		132.16	0.72
V	120.91	0.07		120.91	0.07			0.07	0.14	0.1	1.36	0.16	0.56					1.69	0.05	1.25	0.56	0.16	0.14	0.1
								1.25	1.69	0.07	0.72	0.09	0.56	0.16	0.14			0.14	0.1	1.36	0.16	0.56	1.36	0.09	0.05
								0.56	0.14	0.56	0.14	0.16	0.09
	ISA	ECI
A	62.9	0.05
R	52.98	1.69			A	A	M	P	L	W					P	F	G	V	G	T
N	17.87	0.31
D	18.46	1.25			I	P	P	L	F	P					Q	I	I	Q	I	P
C	78.51	0.15
Q	19.53	1.36			V	V	T	G	V	G	G	Q			E	A	P	L	N	P	K
E	30.19	1.31
G	19.93	0.02			R	Y	L	G	Y	L	E				D	S	K	P	G	S	L
H	87.38	0.56
I	149.77	0.09			P	A	F	K	E	E	H	L			P	Q	G	F	A	V	V
L	154.35	0.1
K	102.78	0.53			R	V	T	V	Q	P	D	S			L	I	V	T	Q	T	M
M	132.22	0.34
F	189.42	0.14			I	L	D	K	V						V	Q	V	Q	I	P	F
P	122.35	0.16
S	19.75	0.56						ISA active									ISA inactive
T	59.44	0.65
W	179.16	1.08			1	2	3	4	5	6	7	8			1	2	3	4	5	6	7	8
Y	132.16	0.72			62.9	62.9	132.22	122.35	154.35	179.16					122.35	189.42	19.93	120.91	19.93	59.44
V	120.91	0.07
					149.77	122.35	122.35	154.35	189.42	122.35					19.53	149.77	149.77	19.53	149.77	122.35
					120.91	120.91	59.44	19.93	120.91	19.93	19.93	19.53			30.19	62.9	122.35	154.35	17.87	122.35	102.78
					52.98	132.16	154.35	19.93	132.16	154.35	30.19				18.46	19.75	102.78	122.35	19.93	19.75	154.35
					122.35	62.9	189.42	102.78	30.19	30.19	87.38	154.35			122.35	19.53	19.93	189.42	62.9	120.91	120.91
					52.98	120.91	59.44	120.91	19.53	122.35	18.46	19.75			154.35	149.77	120.91	59.44	19.53	59.44	132.22
					149.77	154.35	18.46	102.78	120.91						120.91	19.53	120.91	19.53	149.77	122.35	189.42
	ISA	ECI
A	62.9	0.05
R	52.98	1.69			A	A	M	P	L	W					P	F	G	V	G	T
N	17.87	0.31
D	18.46	1.25			I	P	P	L	F	P					Q	I	I	Q	I	P
C	78.51	0.15
Q	19.53	1.36			V	V	T	G	V	G	G	Q			E	A	P	L	N	P	K
E	30.19	1.31
G	19.93	0.02			R	Y	L	G	Y	L	E				D	S	K	P	G	S	L
H	87.38	0.56
I	149.77	0.09			P	A	F	K	E	E	H	L			P	Q	G	F	A	V	V
L	154.35	0.1
K	102.78	0.53			R	V	T	V	Q	P	D	S			L	I	V	T	Q	T	M
M	132.22	0.34
F	189.42	0.14			I	L	D	K	V						V	Q	V	Q	I	P	F
P	122.35	0.16
S	19.75	0.56						ECI active									ECI inactive
T	59.44	0.65
W	179.16	1.08			1	2	3	4	5	6	7	8			1	2	3	4	5	6	7	8
Y	132.16	0.72			0.05	0.05	0.34	0.16	0.1	1.08					0.16	0.14	0.02	0.07	0.02	0.65
V	120.91	0.07
					0.09	0.16	0.16	0.1	0.14	0.16					1.36	0.09	0.09	1.36	0.09	0.16
					0.07	0.07	0.65	0.02	0.07	0.02	0.02	1.36			1.31	0.05	0.16	0.1	0.31	0.16	0.53
					1.69	0.72	0.1	0.02	0.72	0.1	1.31				1.25	0.56	0.53	0.16	0.02	0.56	0.1
					0.16	0.05	0.14	0.53	1.31	1.31	0.56	0.1			0.16	1.36	0.02	0.14	0.05	0.07	0.07
					1.69	0.07	0.65	0.07	1.36	0.16	1.25	0.56			0.1	0.09	0.07	0.65	1.36	0.65	0.34
					0.09	0.1	1.25	0.53	0.07						0.07	1.36	0.07	1.36	0.09	0.16	0.14

## Sheet: ISA ECI 2
	ISA	ECI		ISA	ECI		V	L	L	P	D				L	G	V	D	E
A	62.9	0.05		62.9	0.05
R	52.98	1.69		52.98	1.69		D	L	V	D	K				E	V	L	S	Q
N	17.87	0.31		17.87	0.31
D	18.46	1.25		18.46	1.25		Q	F	D	L	D	D			P	E	E	H	P	T
C	78.51	0.15		78.51	0.15
Q	19.53	1.36		19.53	1.36		V	P	G	E	I	V	E		F	F	E	G	P	R
E	30.19	1.31		30.19	1.31
G	19.93	0.02		19.93	0.02		V	L	D	T	D	Y	K		V	A	P	E	E	H	P	T
H	87.38	0.56		87.38	0.56
I	149.77	0.09		149.77	0.09										D	V	S	G	G	Y	D	E
L	154.35	0.1		154.35	0.1
K	102.78	0.53		102.78	0.53
M	132.22	0.34		132.22	0.34
F	189.42	0.14		189.42	0.14		120.91	154.35	154.35	122.35	18.46				154.35	19.93	120.91	18.46	30.19
P	122.35	0.16		122.35	0.16
S	19.75	0.56		19.75	0.56		18.46	154.35	120.91	18.46	102.78				30.19	120.91	154.35	19.75	19.53
T	59.44	0.65		59.44	0.65
W	179.16	1.08		179.16	1.08		19.53	189.42	18.46	154.35	18.46	18.46			122.35	30.19	30.19	87.38	122.35	59.44
Y	132.16	0.72		132.16	0.72
V	120.91	0.07		120.91	0.07		120.91	122.35	19.93	30.19	149.77	120.91	30.19		189.42	189.42	30.19	19.93	122.35	52.98
							120.91	154.35	18.46	59.44	18.46	132.16	102.78		120.91	62.9	122.35	30.19	30.19	87.38	122.35	59.44
															18.46	120.91	19.75	19.93	19.93	132.16	18.46	30.19
							0.07	0.1	0.1	0.16	1.25				0.1	0.02	0.07	1.25	1.31
							1.25	0.1	0.07	1.25	0.53				1.31	0.07	0.1	0.56	1.36
							1.36	0.14	1.25	0.1	1.25	1.25			0.16	1.31	1.31	0.56	0.16	0.65
							0.07	0.16	0.02	1.31	0.09	0.07	1.31		0.14	0.14	1.31	0.02	0.16	1.69
							0.07	0.1	1.25	0.65	1.25	0.72	0.53		0.07	0.05	0.16	1.31	1.31	0.56	0.16	0.65
															1.25	0.07	0.56	0.02	0.02	0.72	1.25	1.31
	ISA	ECI		ISA	ECI
A	62.9	0.05		62.9	0.05		S	R	Y	P	S				K	Y	L	G	L
R	52.98	1.69		52.98	1.69
N	17.87	0.31		17.87	0.31		R	Y	I	V	P	L			R	G	C	R	L
D	18.46	1.25		18.46	1.25
C	78.51	0.15		78.51	0.15		W	I	R	G	C	R	L		L	L	M	M	K
Q	19.53	1.36		19.53	1.36
E	30.19	1.31		30.19	1.31		Y	R	L	V	P	L			K	A	H	G	G	V
G	19.93	0.02		19.93	0.02
H	87.38	0.56		87.38	0.56										I	P	A	V	F	K
I	149.77	0.09		149.77	0.09
L	154.35	0.1		154.35	0.1										Y	P	W	Q	R	F
K	102.78	0.53		102.78	0.53
M	132.22	0.34		132.22	0.34										F	R	T	A	T	G	A	V
F	189.42	0.14		189.42	0.14
P	122.35	0.16		122.35	0.16
S	19.75	0.56		19.75	0.56
T	59.44	0.65		59.44	0.65
W	179.16	1.08		179.16	1.08
Y	132.16	0.72		132.16	0.72		19.75	52.98	132.16	122.35	19.75				102.78	132.16	154.35	19.93	154.35
V	120.91	0.07		120.91	0.07
							52.98	132.16	149.77	120.91	122.35	154.35			52.98	19.93	78.51	52.98	154.35
							179.16	149.77	52.98	19.93	78.51	52.98	154.35		154.35	154.35	132.22	132.22	102.78
							132.16	52.98	154.35	120.91	122.35	154.35			102.78	62.9	87.38	19.93	19.93	120.91
															149.77	122.35	62.9	120.91	189.42	102.78
															132.16	122.35	179.16	19.53	52.98	189.42
															189.42	52.98	59.44	62.9	59.44	19.93	62.9	120.91
							0.56	1.69	0.72	0.16	0.56				0.53	0.72	0.1	0.02	0.1
							1.69	0.72	0.09	0.07	0.16	0.1			1.69	0.02	0.15	1.69	0.1
							1.08	0.09	1.69	0.02	0.15	1.69	0.1		0.1	0.1	0.34	0.34	0.53
							0.72	1.69	0.1	0.07	0.16	0.1			0.53	0.05	0.56	0.02	0.02	0.07
															0.09	0.16	0.05	0.07	0.14	0.53
															0.72	0.16	1.08	1.36	1.69	0.14
															0.14	1.69	0.65	0.05	0.65	0.02	0.05	0.07
